# Supplementary material for: Stellate Trichomes in Dionaea muscipula Ellis (Venus Flytrap) Traps, Structure and Functions
Source: Int J Mol Sci. 2022 Dec 29;24(1):553. doi: 10.3390/ijms24010553 (PMC9820793; doi:10.3390/ijms24010553)
Supplement: Supplementary file 1 [file ijms-24-00553-s001.zip]

Archive with 1 entries (1 files):
- ijms-2039158-supplementary.pdf
